# Supplementary material for: Five million years in the darkness: A new troglomorphic species of Cryptops Leach, 1814 (Chilopoda, Scolopendromorpha) from Movile Cave, Romania
Source: Zookeys. 2020 Dec 16;1004:1–26. doi: 10.3897/zookeys.1004.58537 (PMC7758309; doi:10.3897/zookeys.1004.58537)
Supplement: XML Treatment for Cryptops (Cryptops) anomalans [file zookeys.1004.58537-treatment1.xml]

<!DOCTYPE tp:taxon-treatment
  PUBLIC "-//TaxonX//DTD Taxonomic Treatment Publishing DTD v0 20100105//EN" "tax-treatment-NSO.dtd">
<tp:taxon-treatment xmlns:tp="http://www.plazi.org/taxpub"><tp:treatment-meta><kwd-group><label>Taxon classification</label><kwd><named-content xmlns:xlink="http://www.w3.org/1999/xlink" content-type="kingdom">Animalia</named-content></kwd><kwd><named-content xmlns:xlink="http://www.w3.org/1999/xlink" content-type="order">Scolopendromorpha</named-content></kwd><kwd><named-content xmlns:xlink="http://www.w3.org/1999/xlink" content-type="family">Cryptopidae</named-content></kwd></kwd-group><mixed-citation publication-type="journal"><person-group><name><surname>Vahtera</surname><given-names>Varpu</given-names></name><name><surname>Stoev</surname><given-names>Pavel</given-names></name><name><surname>Akkari</surname><given-names>Nesrine</given-names></name></person-group><article-title>Five million years in the darkness: A new troglomorphic species of <italic><tp:taxon-name><tp:taxon-name-part taxon-name-part-type="genus" reg="Cryptops">Cryptops</tp:taxon-name-part></tp:taxon-name></italic> Leach, 1814 (<tp:taxon-name><tp:taxon-name-part taxon-name-part-type="class">Chilopoda</tp:taxon-name-part></tp:taxon-name>, <tp:taxon-name><tp:taxon-name-part taxon-name-part-type="order">Scolopendromorpha</tp:taxon-name-part></tp:taxon-name>) from Movile Cave, Romania</article-title><source>Zookeys</source><day>16</day><month>12</month><year>2020</year><volume>1004</volume><fpage>1</fpage><lpage>26</lpage><pub-id pub-id-type="doi">10.3897/zookeys.1004.58537</pub-id></mixed-citation></tp:treatment-meta><tp:nomenclature><tp:taxon-name><object-id xmlns:xlink="http://www.w3.org/1999/xlink" content-type="arpha" xlink:type="simple">B79D1FC1-76EE-50BB-8AA6-4933964B0D8F</object-id>
              <tp:taxon-name-part taxon-name-part-type="genus" reg="Cryptops">Cryptops</tp:taxon-name-part> (<tp:taxon-name-part taxon-name-part-type="subgenus" reg="Cryptops">Cryptops</tp:taxon-name-part>) <tp:taxon-name-part taxon-name-part-type="species" reg="anomalans">anomalans</tp:taxon-name-part></tp:taxon-name><tp:taxon-authority>Newport, 1844</tp:taxon-authority></tp:nomenclature><tp:treatment-sec sec-type="material" id="SECID0EVPAG"><title>Material examined.</title><p><bold>Romania</bold>: SE Romania: Lalomiţa County, Călugărească Forest, 18.II.2016, leg. and det. S. Baba, 1 subad. ex. (<named-content xmlns:xlink="http://www.w3.org/1999/xlink" content-type="dwc:institutional_code" xlink:type="simple">ISER</named-content>); Lalomiţa County, Călugărească Forest, oak forest, 28.II.2019, leg. and det. S. Baba, 2 ex. (<named-content xmlns:xlink="http://www.w3.org/1999/xlink" content-type="dwc:institutional_code" xlink:type="simple">ISER</named-content>) (lab code 54a); Lalomiţa County, Călugărească Forest, rotten wood, 13.III.2016, leg. and det. S. Baba, 1 ex. (<named-content xmlns:xlink="http://www.w3.org/1999/xlink" content-type="dwc:institutional_code" xlink:type="simple">ISER</named-content>); Bucharest, Herăstrău Park, under stones, 10.X.2019, leg. and det. S. Baba, 1 ex. (<named-content xmlns:xlink="http://www.w3.org/1999/xlink" content-type="dwc:institutional_code" xlink:type="simple">ISER</named-content>) (lab code 57a); Mangalia, Obanul Mare, Cave Drilling, -3 m, 10.VIII.1999, det. St. and A. Negrea, 1 ex. (<named-content xmlns:xlink="http://www.w3.org/1999/xlink" content-type="dwc:institutional_code" xlink:type="simple">ISER</named-content>); Mangalia, Obanul Mare, Cave Drilling, -8 m, 27.V.2000, det. St. and A. Negrea, 1 ex. (<named-content xmlns:xlink="http://www.w3.org/1999/xlink" content-type="dwc:institutional_code" xlink:type="simple">ISER</named-content>); Mangalia, Obanul Mare, Cave Drilling, -8 m, 28.VI.2000, det. St. and A. Negrea, 1 ex. (<named-content xmlns:xlink="http://www.w3.org/1999/xlink" content-type="dwc:institutional_code" xlink:type="simple">ISER</named-content>); Mangalia, Obanul Mare, Cave Drilling, -12 m, 27.V.2000, det. St. and A. Negrea, 1 ex. (<named-content xmlns:xlink="http://www.w3.org/1999/xlink" content-type="dwc:institutional_code" xlink:type="simple">ISER</named-content>). <bold>Serbia</bold>: Valley of the Izbice River, v. Izbice, near Novi Pazar, SW Serbia (<named-content xmlns:xlink="http://www.w3.org/1999/xlink" content-type="dwc:verbatimCoordinates" xlink:type="simple"><named-content content-type="geo-json" specific-use="{&#34;type&#34;:&#34;Point&#34;,&#34;coordinates&#34;:[20.572567,43.122217]}" id="NCID0EKRAG" xlink:type="simple">43°07.333'N, 20°34.354'E</named-content></named-content>; elevation about 700 m a.s.l.): 5♂, 5♀, collected in 2012 (May-October), leg. D. Stojanović (lab code 1) (<named-content xmlns:xlink="http://www.w3.org/1999/xlink" content-type="dwc:institutional_code" xlink:type="simple">IZB</named-content>); Prolom Banja Spa, near Kuršumlija, southern Serbia (<named-content xmlns:xlink="http://www.w3.org/1999/xlink" content-type="dwc:verbatimCoordinates" xlink:type="simple"><named-content content-type="geo-json" specific-use="{&#34;type&#34;:&#34;Point&#34;,&#34;coordinates&#34;:[21.390800,43.040817]}" id="NCID0EXRAG" xlink:type="simple">43°02.449'N, 21°23.448'E</named-content></named-content>; elevation about 620 m a.s.l.): 3♀, collected 30.04.2016., leg. D. Stojanović (lab code 2) (<named-content xmlns:xlink="http://www.w3.org/1999/xlink" content-type="dwc:institutional_code" xlink:type="simple">IZB</named-content>); village Kacabać, near Bojnik, Leskovac, southern Serbia (<named-content xmlns:xlink="http://www.w3.org/1999/xlink" content-type="dwc:verbatimCoordinates" xlink:type="simple"><named-content content-type="geo-json" specific-use="{&#34;type&#34;:&#34;Point&#34;,&#34;coordinates&#34;:[21.772800,43.056917]}" id="NCID0EESAG" xlink:type="simple">43°03.415'N, 21°46.368'E</named-content></named-content>; elevation about 200 m a.s.l.): 2♂, 1♀, collected 01.05.2016., leg. D. Stojanović (lab code 3) (<named-content xmlns:xlink="http://www.w3.org/1999/xlink" content-type="dwc:institutional_code" xlink:type="simple">IZB</named-content>); Pećina Rasnica 1 Cave, village Rasnica, near Pirot, SE Serbia: 1♂, 1♀, collected 18.07.2018., leg. D. Antić (lab code 4) (<named-content xmlns:xlink="http://www.w3.org/1999/xlink" content-type="dwc:institutional_code" xlink:type="simple">IZB</named-content>); Novopazarska Banja Spa, near Novi Pazar, SW Serbia (<named-content xmlns:xlink="http://www.w3.org/1999/xlink" content-type="dwc:verbatimCoordinates" xlink:type="simple"><named-content content-type="geo-json" specific-use="{&#34;type&#34;:&#34;Point&#34;,&#34;coordinates&#34;:[20.552200,43.154483]}" id="NCID0EWSAG" xlink:type="simple">43°09.269'N, 20°33.132'E</named-content></named-content>; elevation about 650 m a.s.l.): 3♂, 4♀, collected 30.05.2012., leg. D. Stojanović (<named-content xmlns:xlink="http://www.w3.org/1999/xlink" content-type="dwc:institutional_code" xlink:type="simple">IZB</named-content>); Spomen Park, Leskovac, southern Serbia (<named-content xmlns:xlink="http://www.w3.org/1999/xlink" content-type="dwc:verbatimCoordinates" xlink:type="simple"><named-content content-type="geo-json" specific-use="{&#34;type&#34;:&#34;Point&#34;,&#34;coordinates&#34;:[21.939150,42.984183]}" id="NCID0EDTAG" xlink:type="simple">42°59.051'N, 21°56.349'E</named-content></named-content>; elevation about 200 m a.s.l.): 1♀, collected 28.07.2012., leg. D. Stojanović (<named-content xmlns:xlink="http://www.w3.org/1999/xlink" content-type="dwc:institutional_code" xlink:type="simple">IZB</named-content>); pine forest near the Đurđevi Stupovi Monastery, Novi Pazar, SW Serbia (<named-content xmlns:xlink="http://www.w3.org/1999/xlink" content-type="dwc:verbatimCoordinates" xlink:type="simple"><named-content content-type="geo-json" specific-use="{&#34;type&#34;:&#34;Point&#34;,&#34;coordinates&#34;:[20.500817,43.153050]}" id="NCID0EQTAG" xlink:type="simple">43°09.183'N, 20°30.049'E</named-content></named-content>): 1♀, collected 15.05.2015., leg. D. Stojanović (lab code 7) (<named-content xmlns:xlink="http://www.w3.org/1999/xlink" content-type="dwc:institutional_code" xlink:type="simple">IZB</named-content>); village Dobanovci, near Surčin, Belgrade, Serbia (<named-content xmlns:xlink="http://www.w3.org/1999/xlink" content-type="dwc:verbatimCoordinates" xlink:type="simple"><named-content content-type="geo-json" specific-use="{&#34;type&#34;:&#34;Point&#34;,&#34;coordinates&#34;:[20.222233,44.819950]}" id="NCID0E4TAG" xlink:type="simple">44°49.197'N, 20°13.334'E</named-content></named-content>): 1♀, collected 03.11.2013., leg. D. Stojanović (lab code 8) (<named-content xmlns:xlink="http://www.w3.org/1999/xlink" content-type="dwc:institutional_code" xlink:type="simple">IZB</named-content>); Bojčinska šuma forest, village Progar-Jakovo, near Surčin, Belgrade, Serbia (<named-content xmlns:xlink="http://www.w3.org/1999/xlink" content-type="dwc:verbatimCoordinates" xlink:type="simple"><named-content content-type="geo-json" specific-use="{&#34;type&#34;:&#34;Point&#34;,&#34;coordinates&#34;:[20.154083,44.725467]}" id="NCID0EKUAG" xlink:type="simple">44°43.528'N, 20°09.245'E</named-content></named-content>): 3♀, 1♂, collected 09.06.2013., leg. D. Stojanović, K. Bjelanović (lab code 9) (<named-content xmlns:xlink="http://www.w3.org/1999/xlink" content-type="dwc:institutional_code" xlink:type="simple">IZB</named-content>); Vrla River, Mt. Vlasina, near “Rosa” water factory, v. Topli Do, near Surdulica, SE Serbia (<named-content xmlns:xlink="http://www.w3.org/1999/xlink" content-type="dwc:verbatimCoordinates" xlink:type="simple"><named-content content-type="geo-json" specific-use="{&#34;type&#34;:&#34;Point&#34;,&#34;coordinates&#34;:[22.292750,42.636883]}" id="NCID0EXUAG" xlink:type="simple">42°38.213'N, 22°17.565'E</named-content></named-content>; elevation about 1070 m a.s.l.): 1♂, collected 07.07.2011, leg. D. Stojanović (<named-content xmlns:xlink="http://www.w3.org/1999/xlink" content-type="dwc:institutional_code" xlink:type="simple">IZB</named-content>); Višnjička Banja, Belgrade, Serbia (<named-content xmlns:xlink="http://www.w3.org/1999/xlink" content-type="dwc:verbatimCoordinates" xlink:type="simple"><named-content content-type="geo-json" specific-use="{&#34;type&#34;:&#34;Point&#34;,&#34;coordinates&#34;:[20.538950,44.817883]}" id="NCID0EEVAG" xlink:type="simple">44°49.073'N, 20°32.337'E</named-content></named-content>; elevation about 350 m a.s.l.): 1♂, collected 09.06.2006, leg. Ž. Pavković (<named-content xmlns:xlink="http://www.w3.org/1999/xlink" content-type="dwc:institutional_code" xlink:type="simple">IZB</named-content>); Spomen Park, Leskovac, southern Serbia (<named-content xmlns:xlink="http://www.w3.org/1999/xlink" content-type="dwc:verbatimCoordinates" xlink:type="simple"><named-content content-type="geo-json" specific-use="{&#34;type&#34;:&#34;Point&#34;,&#34;coordinates&#34;:[21.939150,42.984183]}" id="NCID0ERVAG" xlink:type="simple">42°59.051'N, 21°56.349'E</named-content></named-content>; elevation about 200 m a.s.l.): 3♀, 1♂, collected 14.04.2012., leg. D. Stojanović (lab code 12) (<named-content xmlns:xlink="http://www.w3.org/1999/xlink" content-type="dwc:institutional_code" xlink:type="simple">IZB</named-content>). <bold>Bulgaria</bold>: Pirin Mts, between Sandanski and Lilyanovo, 12.8.1988, litter, mainly <italic><tp:taxon-name><tp:taxon-name-part taxon-name-part-type="genus" reg="Platanus">Platanus</tp:taxon-name-part></tp:taxon-name></italic>, P. Beron leg. 1 ex. (<named-content xmlns:xlink="http://www.w3.org/1999/xlink" content-type="dwc:institutional_code" xlink:type="simple">NMNHS</named-content>) (Figs <xref ref-type="fig" rid="F2">2B</xref>, <xref ref-type="fig" rid="F3">3B</xref>, <xref ref-type="fig" rid="F4">4B,D</xref>, <xref ref-type="fig" rid="F5">5B</xref>).</p></tp:treatment-sec><tp:treatment-sec><!--Section generated to contain objects referenced in tp:taxon-treatment.--><fig id="F2" position="float" orientation="portrait"><object-id xmlns:xlink="http://www.w3.org/1999/xlink" content-type="doi" xlink:type="simple">10.3897/zookeys.1004.58537.figure2</object-id><object-id xmlns:xlink="http://www.w3.org/1999/xlink" content-type="arpha" xlink:type="simple">CAFDE804-409A-5CE6-8340-228F79709DA4</object-id><label>Figure 2.</label><caption><p><italic><tp:taxon-name><tp:taxon-name-part taxon-name-part-type="genus" reg="Cryptops">Cryptops</tp:taxon-name-part></tp:taxon-name></italic> spp., head and anteriormost segments <bold>A</bold><italic><tp:taxon-name><tp:taxon-name-part taxon-name-part-type="genus" reg="Cryptops">Cryptops</tp:taxon-name-part> <tp:taxon-name-part taxon-name-part-type="species" reg="speleorex">speleorex</tp:taxon-name-part></tp:taxon-name></italic> sp. nov., holotype, dorsal view <bold>B</bold><italic><tp:taxon-name><tp:taxon-name-part taxon-name-part-type="genus" reg="Cryptops">Cryptops</tp:taxon-name-part> <tp:taxon-name-part taxon-name-part-type="species" reg="anomalans">anomalans</tp:taxon-name-part></tp:taxon-name></italic>, Pirin Mts (Bulgaria), dorsolateral view (slightly apical).</p></caption><graphic xmlns:xlink="http://www.w3.org/1999/xlink" xlink:href="zookeys-1004-001-g002.jpg" position="float" orientation="portrait" xlink:type="simple" id="oo_487318.jpg"><uri content-type="original_file" xlink:type="simple">https://binary.pensoft.net/fig/487318</uri></graphic></fig><fig id="F3" position="float" orientation="portrait"><object-id xmlns:xlink="http://www.w3.org/1999/xlink" content-type="doi" xlink:type="simple">10.3897/zookeys.1004.58537.figure3</object-id><object-id xmlns:xlink="http://www.w3.org/1999/xlink" content-type="arpha" xlink:type="simple">63C2DA3B-36C6-5CAB-AEBF-88FE3A73D32C</object-id><label>Figure 3.</label><caption><p><italic><tp:taxon-name><tp:taxon-name-part taxon-name-part-type="genus" reg="Cryptops">Cryptops</tp:taxon-name-part></tp:taxon-name></italic> spp., forcipular coxosternum, ventral view <bold>A</bold><italic><tp:taxon-name><tp:taxon-name-part taxon-name-part-type="genus" reg="Cryptops">Cryptops</tp:taxon-name-part> <tp:taxon-name-part taxon-name-part-type="species" reg="speleorex">speleorex</tp:taxon-name-part></tp:taxon-name></italic> sp. nov., holotype <bold>B</bold><italic><tp:taxon-name><tp:taxon-name-part taxon-name-part-type="genus" reg="Cryptops">Cryptops</tp:taxon-name-part> <tp:taxon-name-part taxon-name-part-type="species" reg="anomalans">anomalans</tp:taxon-name-part></tp:taxon-name></italic>, Pirin Mts (Bulgaria).</p></caption><graphic xmlns:xlink="http://www.w3.org/1999/xlink" xlink:href="zookeys-1004-001-g003.jpg" position="float" orientation="portrait" xlink:type="simple" id="oo_487319.jpg"><uri content-type="original_file" xlink:type="simple">https://binary.pensoft.net/fig/487319</uri></graphic></fig><fig id="F4" position="float" orientation="portrait"><object-id xmlns:xlink="http://www.w3.org/1999/xlink" content-type="doi" xlink:type="simple">10.3897/zookeys.1004.58537.figure4</object-id><object-id xmlns:xlink="http://www.w3.org/1999/xlink" content-type="arpha" xlink:type="simple">EB112E16-FF28-579D-836C-B3F7DC10AC36</object-id><label>Figure 4.</label><caption><p><italic><tp:taxon-name><tp:taxon-name-part taxon-name-part-type="genus" reg="Cryptops">Cryptops</tp:taxon-name-part></tp:taxon-name></italic> spp., sternites 8–9 and spiracles <bold>A, B</bold> sternites 8–9 <bold>A</bold><italic><tp:taxon-name><tp:taxon-name-part taxon-name-part-type="genus" reg="Cryptops">Cryptops</tp:taxon-name-part> <tp:taxon-name-part taxon-name-part-type="species" reg="speleorex">speleorex</tp:taxon-name-part></tp:taxon-name></italic> sp. nov., holotype, arrow indicating the endosternite <bold>B</bold><italic><tp:taxon-name><tp:taxon-name-part taxon-name-part-type="genus" reg="Cryptops">Cryptops</tp:taxon-name-part> <tp:taxon-name-part taxon-name-part-type="species" reg="anomalans">anomalans</tp:taxon-name-part></tp:taxon-name></italic>, Pirin Mts (Bulgaria) <bold>C, D</bold> spiracles <bold>C</bold><italic><tp:taxon-name><tp:taxon-name-part taxon-name-part-type="genus" reg="Cryptops">Cryptops</tp:taxon-name-part> <tp:taxon-name-part taxon-name-part-type="species" reg="speleorex">speleorex</tp:taxon-name-part></tp:taxon-name></italic> sp. nov., holotype <bold>D</bold><italic><tp:taxon-name><tp:taxon-name-part taxon-name-part-type="genus" reg="Cryptops">Cryptops</tp:taxon-name-part> <tp:taxon-name-part taxon-name-part-type="species" reg="anomalans">anomalans</tp:taxon-name-part></tp:taxon-name></italic>, Pirin Mts (Bulgaria).</p></caption><graphic xmlns:xlink="http://www.w3.org/1999/xlink" xlink:href="zookeys-1004-001-g004.jpg" position="float" orientation="portrait" xlink:type="simple" id="oo_487320.jpg"><uri content-type="original_file" xlink:type="simple">https://binary.pensoft.net/fig/487320</uri></graphic></fig><fig id="F5" position="float" orientation="portrait"><object-id xmlns:xlink="http://www.w3.org/1999/xlink" content-type="doi" xlink:type="simple">10.3897/zookeys.1004.58537.figure5</object-id><object-id xmlns:xlink="http://www.w3.org/1999/xlink" content-type="arpha" xlink:type="simple">7128D584-5E3E-53A0-94F5-714DDC5E8E29</object-id><label>Figure 5.</label><caption><p><italic><tp:taxon-name><tp:taxon-name-part taxon-name-part-type="genus" reg="Cryptops">Cryptops</tp:taxon-name-part></tp:taxon-name></italic> spp., Coxopleural pore field <bold>A</bold><italic><tp:taxon-name><tp:taxon-name-part taxon-name-part-type="genus" reg="Cryptops">Cryptops</tp:taxon-name-part> <tp:taxon-name-part taxon-name-part-type="species" reg="speleorex">speleorex</tp:taxon-name-part></tp:taxon-name></italic> sp. nov., holotype <bold>B</bold><italic><tp:taxon-name><tp:taxon-name-part taxon-name-part-type="genus" reg="Cryptops">Cryptops</tp:taxon-name-part> <tp:taxon-name-part taxon-name-part-type="species" reg="anomalans">anomalans</tp:taxon-name-part></tp:taxon-name></italic>, Pirin Mts (Bulgaria).</p></caption><graphic xmlns:xlink="http://www.w3.org/1999/xlink" xlink:href="zookeys-1004-001-g005.jpg" position="float" orientation="portrait" xlink:type="simple" id="oo_487321.jpg"><uri content-type="original_file" xlink:type="simple">https://binary.pensoft.net/fig/487321</uri></graphic></fig></tp:treatment-sec></tp:taxon-treatment>
