# Supplementary material for: Five million years in the darkness: A new troglomorphic species of Cryptops Leach, 1814 (Chilopoda, Scolopendromorpha) from Movile Cave, Romania
Source: Zookeys. 2020 Dec 16;1004:1–26. doi: 10.3897/zookeys.1004.58537 (PMC7758309; doi:10.3897/zookeys.1004.58537)
Supplement: XML Treatment for Cryptops (Cryptops) speleorex [file zookeys.1004.58537-treatment2.xml]

<!DOCTYPE tp:taxon-treatment
  PUBLIC "-//TaxonX//DTD Taxonomic Treatment Publishing DTD v0 20100105//EN" "tax-treatment-NSO.dtd">
<tp:taxon-treatment xmlns:tp="http://www.plazi.org/taxpub"><tp:treatment-meta><kwd-group><label>Taxon classification</label><kwd><named-content xmlns:xlink="http://www.w3.org/1999/xlink" content-type="kingdom">Animalia</named-content></kwd><kwd><named-content xmlns:xlink="http://www.w3.org/1999/xlink" content-type="order">Scolopendromorpha</named-content></kwd><kwd><named-content xmlns:xlink="http://www.w3.org/1999/xlink" content-type="family">Cryptopidae</named-content></kwd></kwd-group><mixed-citation publication-type="journal"><person-group><name><surname>Vahtera</surname><given-names>Varpu</given-names></name><name><surname>Stoev</surname><given-names>Pavel</given-names></name><name><surname>Akkari</surname><given-names>Nesrine</given-names></name></person-group><article-title>Five million years in the darkness: A new troglomorphic species of <italic><tp:taxon-name><tp:taxon-name-part taxon-name-part-type="genus" reg="Cryptops">Cryptops</tp:taxon-name-part></tp:taxon-name></italic> Leach, 1814 (<tp:taxon-name><tp:taxon-name-part taxon-name-part-type="class">Chilopoda</tp:taxon-name-part></tp:taxon-name>, <tp:taxon-name><tp:taxon-name-part taxon-name-part-type="order">Scolopendromorpha</tp:taxon-name-part></tp:taxon-name>) from Movile Cave, Romania</article-title><source>Zookeys</source><day>16</day><month>12</month><year>2020</year><volume>1004</volume><fpage>1</fpage><lpage>26</lpage><pub-id pub-id-type="doi">10.3897/zookeys.1004.58537</pub-id></mixed-citation></tp:treatment-meta><tp:nomenclature><tp:taxon-name><object-id xmlns:xlink="http://www.w3.org/1999/xlink" content-type="arpha" xlink:type="simple">2DB43C46-D6D3-5F10-AEA7-8CAAE5D82666</object-id>
              <tp:taxon-name-part taxon-name-part-type="genus" reg="Cryptops">Cryptops</tp:taxon-name-part> (<tp:taxon-name-part taxon-name-part-type="subgenus" reg="Cryptops">Cryptops</tp:taxon-name-part>) <tp:taxon-name-part taxon-name-part-type="species" reg="speleorex">speleorex</tp:taxon-name-part><object-id xmlns:xlink="http://www.w3.org/1999/xlink" content-type="zoobank" xlink:type="simple">http://zoobank.org/8A28E7DF-168B-485C-8A0C-CD7EB218E650</object-id></tp:taxon-name><tp:taxon-status xmlns:xlink="http://www.w3.org/1999/xlink" xlink:type="simple">sp. nov.</tp:taxon-status><xref ref-type="fig" rid="F1">Figs 1A, B</xref><xref ref-type="fig" rid="F2">, 2A</xref><xref ref-type="fig" rid="F3">, 3A</xref><xref ref-type="fig" rid="F4">, 4A, C</xref><xref ref-type="fig" rid="F5">, 5A</xref><xref ref-type="fig" rid="F6">, 6A–C</xref></tp:nomenclature><tp:treatment-sec sec-type="Previous records" id="SECID0E2YAG"><title>Previous records.</title><p><italic><tp:taxon-name><tp:taxon-name-part taxon-name-part-type="genus" reg="Cryptops">Cryptops</tp:taxon-name-part> <tp:taxon-name-part taxon-name-part-type="species" reg="anomalans">anomalans</tp:taxon-name-part></tp:taxon-name></italic>: Negrea, 1993: p. 87 and all subsequent records (<xref ref-type="bibr" rid="B33">Negrea 1994</xref>, <xref ref-type="bibr" rid="B34">1997</xref>, <xref ref-type="bibr" rid="B35">2004</xref>; <xref ref-type="bibr" rid="B36">Negrea and Minelli 1994</xref>; <xref ref-type="bibr" rid="B39">Sarbu et al. 2019</xref>).</p><fig id="F1" position="float" orientation="portrait"><object-id xmlns:xlink="http://www.w3.org/1999/xlink" content-type="doi" xlink:type="simple">10.3897/zookeys.1004.58537.figure1</object-id><object-id xmlns:xlink="http://www.w3.org/1999/xlink" content-type="arpha" xlink:type="simple">DDBBE683-3A10-5151-8221-AB188C7757B9</object-id><label>Figure 1.</label><caption><p><italic><tp:taxon-name><tp:taxon-name-part taxon-name-part-type="genus" reg="Cryptops">Cryptops</tp:taxon-name-part> <tp:taxon-name-part taxon-name-part-type="species" reg="speleorex">speleorex</tp:taxon-name-part></tp:taxon-name></italic> sp. nov. <bold>A</bold> holotype, habitus, dorsal view <bold>B</bold> paratype (<abbrev xmlns:xlink="http://www.w3.org/1999/xlink" content-type="institution" xlink:title="University of Turku – Zoological Museum, Finland" id="ABBRID0EX1AG" xlink:type="simple">ZMUT</abbrev>), posteriormost segments and ultimate legs, dorsal view.</p></caption><graphic xmlns:xlink="http://www.w3.org/1999/xlink" xlink:href="zookeys-1004-001-g001.jpg" position="float" orientation="portrait" xlink:type="simple" id="oo_487317.jpg"><uri content-type="original_file" xlink:type="simple">https://binary.pensoft.net/fig/487317</uri></graphic></fig></tp:treatment-sec><tp:treatment-sec sec-type="material" id="SECID0EB2AG"><title>Material examined.</title><p><bold><italic>Holotype</italic></bold>: <bold>Romania</bold>: Constanța County, Mangalia, Movile Cave (Peștera Movile), Lake Hall, June, 2014, leg. S. Sarbu, 1 ex. (<named-content xmlns:xlink="http://www.w3.org/1999/xlink" content-type="dwc:institutional_code" xlink:type="simple">NMNHS</named-content>, <tp:taxon-name><tp:taxon-name-part taxon-name-part-type="subphylum">Myriapoda</tp:taxon-name-part></tp:taxon-name> Collection Id: 10 812); <bold><italic>Paratypes</italic></bold>: same locality and collector leg. S. Serban, 1 ex. (NHMW10177); same locality, 22.XI.2017, leg. A. Hillebrand, 1 ad. ex., identified as <italic><tp:taxon-name><tp:taxon-name-part taxon-name-part-type="genus" reg="Cryptops">C.</tp:taxon-name-part> <tp:taxon-name-part taxon-name-part-type="species" reg="anomalans">anomalans</tp:taxon-name-part></tp:taxon-name></italic> by Stefan Baba (<named-content xmlns:xlink="http://www.w3.org/1999/xlink" content-type="dwc:institutional_code" xlink:type="simple">ISER</named-content>); 1 ad. ex., same locality, date and collector, identified as <italic><tp:taxon-name><tp:taxon-name-part taxon-name-part-type="genus" reg="Cryptops">C.</tp:taxon-name-part> <tp:taxon-name-part taxon-name-part-type="species" reg="anomalans">anomalans</tp:taxon-name-part></tp:taxon-name></italic> by Stefan Baba (<ext-link xmlns:xlink="http://www.w3.org/1999/xlink" xlink:type="simple" ext-link-type="uri" xlink:href="http://mus.utu.fi/ZMUT.MYR-TYPE001">http://mus.utu.fi/ZMUT.MYR-TYPE001</ext-link>).</p></tp:treatment-sec><tp:treatment-sec sec-type="diagnosis" id="SECID0E23AG"><title>Diagnosis.</title><p>A species morphologically similar to <italic><tp:taxon-name><tp:taxon-name-part taxon-name-part-type="genus" reg="Cryptops">Cryptops</tp:taxon-name-part> <tp:taxon-name-part taxon-name-part-type="species" reg="anomalans">anomalans</tp:taxon-name-part></tp:taxon-name></italic>, but differing from it by the much elongated antennae and legs, generally less setose forcipules and body, coxopleures with more than 300 coxal pores (vs. less than 100 in <italic><tp:taxon-name><tp:taxon-name-part taxon-name-part-type="genus" reg="Cryptops"/><tp:taxon-name-part taxon-name-part-type="species" reg="anomalans">anomalans</tp:taxon-name-part></tp:taxon-name></italic>), ultimate leg with 13–17 saw teeth on tibia (usually 7–10, occasionally 12 in <italic><tp:taxon-name><tp:taxon-name-part taxon-name-part-type="genus" reg="Cryptops"/><tp:taxon-name-part taxon-name-part-type="species" reg="anomalans">anomalans</tp:taxon-name-part></tp:taxon-name></italic>), and larger and elongated spiracles (see Table <xref ref-type="table" rid="T2">2</xref>). Genetically, <italic><tp:taxon-name><tp:taxon-name-part taxon-name-part-type="genus" reg="Cryptops">Cryptops</tp:taxon-name-part> <tp:taxon-name-part taxon-name-part-type="species" reg="speleorex">speleorex</tp:taxon-name-part></tp:taxon-name></italic> sp. nov. differs from the <italic><tp:taxon-name><tp:taxon-name-part taxon-name-part-type="genus" reg="Cryptops">C.</tp:taxon-name-part> <tp:taxon-name-part taxon-name-part-type="species" reg="anomalans">anomalans</tp:taxon-name-part></tp:taxon-name></italic> specimens from Romania and Serbia by 9.2–12.2% in <abbrev xmlns:xlink="http://www.w3.org/1999/xlink" xlink:title="cytochrome c oxidase subunit I" id="ABBRID0E15AG" xlink:type="simple">COI</abbrev> and 6.6–8.7% in 16S rDNA.</p><table-wrap id="T2" position="float" orientation="portrait"><label>Table 2.</label><caption><p>Differences in morphological characters between <italic><tp:taxon-name><tp:taxon-name-part taxon-name-part-type="genus" reg="Cryptops">Cryptops</tp:taxon-name-part> <tp:taxon-name-part taxon-name-part-type="species" reg="anomalans">anomalans</tp:taxon-name-part></tp:taxon-name></italic> and <italic><tp:taxon-name><tp:taxon-name-part taxon-name-part-type="genus" reg="Cryptops">C.</tp:taxon-name-part> <tp:taxon-name-part taxon-name-part-type="species" reg="speleorex">speleorex</tp:taxon-name-part></tp:taxon-name></italic> sp. nov.</p></caption><table id="TID0EGVAI" rules="all"><tbody><tr><th rowspan="1" colspan="1">Morphological character</th><th rowspan="1" colspan="1">
                      <italic><tp:taxon-name><tp:taxon-name-part taxon-name-part-type="genus" reg="Cryptops">Cryptops</tp:taxon-name-part> <tp:taxon-name-part taxon-name-part-type="species" reg="anomalans">anomalans</tp:taxon-name-part></tp:taxon-name></italic>
                    </th><th rowspan="1" colspan="1"><italic><tp:taxon-name><tp:taxon-name-part taxon-name-part-type="genus" reg="Cryptops">Cryptops</tp:taxon-name-part> <tp:taxon-name-part taxon-name-part-type="species" reg="speleorex">speleorex</tp:taxon-name-part></tp:taxon-name></italic> sp. nov.</th></tr><tr><td rowspan="1" colspan="1">Body size (mm)</td><td rowspan="1" colspan="1">25–50</td><td rowspan="1" colspan="1">&gt;46–52</td></tr><tr><td rowspan="1" colspan="1">Antennae length</td><td rowspan="1" colspan="1">Until posterior end of T3</td><td rowspan="1" colspan="1">Until mid of T5</td></tr><tr><td rowspan="1" colspan="1">Antennal article 7 L/W (mm)</td><td rowspan="1" colspan="1">0.5 × 0.25</td><td rowspan="1" colspan="1">1.0 × 0.5</td></tr><tr><td rowspan="1" colspan="1">Antennae: spines on basal articles</td><td rowspan="1" colspan="1">Present, numerous</td><td rowspan="1" colspan="1">Lacking or just a few</td></tr><tr><td rowspan="1" colspan="1">Ultimate leg length</td><td rowspan="1" colspan="1">7.65 mm</td><td rowspan="1" colspan="1">13.25 mm</td></tr><tr><td rowspan="1" colspan="1">Ultimate leg pretarsus (mm)</td><td rowspan="1" colspan="1">0.25</td><td rowspan="1" colspan="1">1</td></tr><tr><td rowspan="1" colspan="1">Ultimate leg saw teeth on tibia and tarsus 1</td><td rowspan="1" colspan="1">Tibia: 7–12 (usually 7–10); Tarsus: 3–5</td><td rowspan="1" colspan="1">Tibia: 13–17; Tarsus: 5–6</td></tr><tr><td rowspan="1" colspan="1">Legs</td><td rowspan="1" colspan="1">Short, compact, pretarsus short</td><td rowspan="1" colspan="1">Strongly elongated, pretarsus long</td></tr><tr><td rowspan="1" colspan="1">
                      <tp:taxon-name>
                        Spiracles
                      </tp:taxon-name>
                    </td><td rowspan="1" colspan="1">Ovoid, small to medium sized (Fig. <xref ref-type="fig" rid="F4">4D</xref>)</td><td rowspan="1" colspan="1">Strongly elongated, large (Fig. <xref ref-type="fig" rid="F4">4C</xref>)</td></tr><tr><td rowspan="1" colspan="1">Forcipular trochanteroprefemur</td><td rowspan="1" colspan="1">With spines medially (4–6)</td><td rowspan="1" colspan="1">Without spines, just stout setae</td></tr><tr><td rowspan="1" colspan="1">Coxopleural pore field</td><td rowspan="1" colspan="1">Approx. 2/3 of coxapleura; composed of less than 100 pores (86–90)</td><td rowspan="1" colspan="1">Approx. 4/5 of coxopleura; composed of more than 310 pores (317–320)</td></tr></tbody></table></table-wrap></tp:treatment-sec><tp:treatment-sec sec-type="description (holotype)" id="SECID0E6EBG"><title>Description (holotype).</title><p>
               Length (anterior margin of head plate to posterior margin of telson) approx. 52 mm (46 mm in an adult paratype) (Figs <xref ref-type="fig" rid="F1">1A, B</xref>). Head plate (Fig. <xref ref-type="fig" rid="F2">2A</xref>) 3.2 mm long, 3.4 mm broad; antenna approx. 10 mm long. Body yellow-brownish (Fig. <xref ref-type="fig" rid="F1">1A</xref>); antennae and legs pale yellow; posterior edge of head and tergites with irregular light brownish band, darker in the middle (Figs <xref ref-type="fig" rid="F1">1B</xref>, <xref ref-type="fig" rid="F2">2A</xref>); forcipular tarsungulum and leg claws dark brown. Head plate overlaps approx. 1/3 of tergite 1; head plate slightly broader than long (3.2 mm × 3.4 mm), posterior corners strongly rounded, sides convex outwards, anterior apex slightly indented at the base of antennae, bisected by longitudinal median furrow; paramedian sutures diverging anteriorly on head plate; head punctate, sparsely covered with fine setae.</p><fig id="F2" position="float" orientation="portrait"><object-id xmlns:xlink="http://www.w3.org/1999/xlink" content-type="doi" xlink:type="simple">10.3897/zookeys.1004.58537.figure2</object-id><object-id xmlns:xlink="http://www.w3.org/1999/xlink" content-type="arpha" xlink:type="simple">CAFDE804-409A-5CE6-8340-228F79709DA4</object-id><label>Figure 2.</label><caption><p><italic><tp:taxon-name><tp:taxon-name-part taxon-name-part-type="genus" reg="Cryptops">Cryptops</tp:taxon-name-part></tp:taxon-name></italic> spp., head and anteriormost segments <bold>A</bold><italic><tp:taxon-name><tp:taxon-name-part taxon-name-part-type="genus" reg="Cryptops">Cryptops</tp:taxon-name-part> <tp:taxon-name-part taxon-name-part-type="species" reg="speleorex">speleorex</tp:taxon-name-part></tp:taxon-name></italic> sp. nov., holotype, dorsal view <bold>B</bold><italic><tp:taxon-name><tp:taxon-name-part taxon-name-part-type="genus" reg="Cryptops">Cryptops</tp:taxon-name-part> <tp:taxon-name-part taxon-name-part-type="species" reg="anomalans">anomalans</tp:taxon-name-part></tp:taxon-name></italic>, Pirin Mts (Bulgaria), dorsolateral view (slightly apical).</p></caption><graphic xmlns:xlink="http://www.w3.org/1999/xlink" xlink:href="zookeys-1004-001-g002.jpg" position="float" orientation="portrait" xlink:type="simple" id="oo_487318.jpg"><uri content-type="original_file" xlink:type="simple">https://binary.pensoft.net/fig/487318</uri></graphic></fig><p><bold><italic>Antenna</italic></bold> relatively long, extending to the middle of tergite 5 when folded backward (Figs <xref ref-type="fig" rid="F1">1A</xref>, <xref ref-type="fig" rid="F2">2A</xref>); composed of 17 articles; article length formula: 17&lt;1&lt;2=16&lt;3=4=13=14&lt;5=6=11=12&lt;7–10; basal two articles relatively stout, in general articles increase in length to a maximum at articles 7–10, then gradually shortening; article 17 is more than half length of article 16 (approx. 60%); articles 5–10 much longer than wide, length up to 3 times the width. All surfaces of antennal articles with scattered long setae, densest on articles 1–3; short, fine setae abundant on all articles except for articles 1 and 2, as well as basal part of 3.</p><p><bold><italic>Clypeus</italic></bold> with 2 setae; prelabral setae in one row of 21–22; 4 short setae between clypeus and prelabral row, irregularly or more evenly scattered. Labral mid piece with a short, but well-developed tooth; side pieces rounded (Fig. <xref ref-type="fig" rid="F3">3A</xref>).</p><fig id="F3" position="float" orientation="portrait"><object-id xmlns:xlink="http://www.w3.org/1999/xlink" content-type="doi" xlink:type="simple">10.3897/zookeys.1004.58537.figure3</object-id><object-id xmlns:xlink="http://www.w3.org/1999/xlink" content-type="arpha" xlink:type="simple">63C2DA3B-36C6-5CAB-AEBF-88FE3A73D32C</object-id><label>Figure 3.</label><caption><p><italic><tp:taxon-name><tp:taxon-name-part taxon-name-part-type="genus" reg="Cryptops">Cryptops</tp:taxon-name-part></tp:taxon-name></italic> spp., forcipular coxosternum, ventral view <bold>A</bold><italic><tp:taxon-name><tp:taxon-name-part taxon-name-part-type="genus" reg="Cryptops">Cryptops</tp:taxon-name-part> <tp:taxon-name-part taxon-name-part-type="species" reg="speleorex">speleorex</tp:taxon-name-part></tp:taxon-name></italic> sp. nov., holotype <bold>B</bold><italic><tp:taxon-name><tp:taxon-name-part taxon-name-part-type="genus" reg="Cryptops">Cryptops</tp:taxon-name-part> <tp:taxon-name-part taxon-name-part-type="species" reg="anomalans">anomalans</tp:taxon-name-part></tp:taxon-name></italic>, Pirin Mts (Bulgaria).</p></caption><graphic xmlns:xlink="http://www.w3.org/1999/xlink" xlink:href="zookeys-1004-001-g003.jpg" position="float" orientation="portrait" xlink:type="simple" id="oo_487319.jpg"><uri content-type="original_file" xlink:type="simple">https://binary.pensoft.net/fig/487319</uri></graphic></fig><p><bold><italic>Forcipular segment</italic></bold> anterior margin of coxosternite convex on each side, with a weak median diastema, fringed by 2 marginal setae on each side. Surface of coxosternite (Fig. <xref ref-type="fig" rid="F3">3A</xref>) covered with scarce short setae, 10–15 in total; trochanteroprefemur stout, median margin slightly expanded proximally, with 4 setae; femur and tibia very short; tarsungulum long, curved, almost equal in length to trochanteroprefemur’s height.</p><p><bold><italic>Maxilla 2</italic></bold> with a well-developed pretarsus; dorsal brush white, dense, situated on the distalmost part of article 3 of telopodite. Proximal side of first maxillary telopodite covered by 10–15 setae (Fig. <xref ref-type="fig" rid="F3">3A</xref>).</p><p><bold><italic>Tergites</italic></bold> Tergite 1 with a complete anterior transverse suture and cruciform sutures (Figs <xref ref-type="fig" rid="F1">1A</xref>, <xref ref-type="fig" rid="F2">2A</xref>). Oblique sutures present on tergites 2–8; complete paramedian sutures on tergites 2–20; lateral crescentic sulci visible on tergites 6–20; all tergites nearly devoid of setae, occasionally individual scattered short setae. Tergite 21 longer than wide, posterior margin subtriangular, with rounded apex; shallow median depression along posterior half of tergite (Fig. <xref ref-type="fig" rid="F1">1B</xref>).</p><p><bold><italic>Sternites</italic></bold> 1–2 and 19–21 without transverse and median sutures; S 3–18 with median longitudinal and curved transverse sutures, more prominent from sternite 5 onward (Fig. <xref ref-type="fig" rid="F4">4A</xref>). All sternites covered by minute setae. Endosternite: subtrapezoidal, lateral margins very slightly convex, posterior margin slightly concave in the middle; surface with several (6–10) moderately long and sparse setae.</p><fig id="F4" position="float" orientation="portrait"><object-id xmlns:xlink="http://www.w3.org/1999/xlink" content-type="doi" xlink:type="simple">10.3897/zookeys.1004.58537.figure4</object-id><object-id xmlns:xlink="http://www.w3.org/1999/xlink" content-type="arpha" xlink:type="simple">EB112E16-FF28-579D-836C-B3F7DC10AC36</object-id><label>Figure 4.</label><caption><p><italic><tp:taxon-name><tp:taxon-name-part taxon-name-part-type="genus" reg="Cryptops">Cryptops</tp:taxon-name-part></tp:taxon-name></italic> spp., sternites 8–9 and spiracles <bold>A, B</bold> sternites 8–9 <bold>A</bold><italic><tp:taxon-name><tp:taxon-name-part taxon-name-part-type="genus" reg="Cryptops">Cryptops</tp:taxon-name-part> <tp:taxon-name-part taxon-name-part-type="species" reg="speleorex">speleorex</tp:taxon-name-part></tp:taxon-name></italic> sp. nov., holotype, arrow indicating the endosternite <bold>B</bold><italic><tp:taxon-name><tp:taxon-name-part taxon-name-part-type="genus" reg="Cryptops">Cryptops</tp:taxon-name-part> <tp:taxon-name-part taxon-name-part-type="species" reg="anomalans">anomalans</tp:taxon-name-part></tp:taxon-name></italic>, Pirin Mts (Bulgaria) <bold>C, D</bold> spiracles <bold>C</bold><italic><tp:taxon-name><tp:taxon-name-part taxon-name-part-type="genus" reg="Cryptops">Cryptops</tp:taxon-name-part> <tp:taxon-name-part taxon-name-part-type="species" reg="speleorex">speleorex</tp:taxon-name-part></tp:taxon-name></italic> sp. nov., holotype <bold>D</bold><italic><tp:taxon-name><tp:taxon-name-part taxon-name-part-type="genus" reg="Cryptops">Cryptops</tp:taxon-name-part> <tp:taxon-name-part taxon-name-part-type="species" reg="anomalans">anomalans</tp:taxon-name-part></tp:taxon-name></italic>, Pirin Mts (Bulgaria).</p></caption><graphic xmlns:xlink="http://www.w3.org/1999/xlink" xlink:href="zookeys-1004-001-g004.jpg" position="float" orientation="portrait" xlink:type="simple" id="oo_487320.jpg"><uri content-type="original_file" xlink:type="simple">https://binary.pensoft.net/fig/487320</uri></graphic></fig><p><bold><italic>Spiracles</italic></bold> strongly elongated on T3, reducing in size towards the posterior end of the body; slit-like (Fig. <xref ref-type="fig" rid="F4">4C</xref>).</p><p><bold><italic>Coxopleural pore field</italic></bold> elliptical, covering 4/5 of surface, with more than 310 coxal pores (317–320), extending nearly to posterior margin of coxopleuron (Fig. <xref ref-type="fig" rid="F5">5A</xref>). Approx. 15–20 sparse spiniform setae emerging between pores and from the dorsal and posterior margins of coxopleuron.</p><fig id="F5" position="float" orientation="portrait"><object-id xmlns:xlink="http://www.w3.org/1999/xlink" content-type="doi" xlink:type="simple">10.3897/zookeys.1004.58537.figure5</object-id><object-id xmlns:xlink="http://www.w3.org/1999/xlink" content-type="arpha" xlink:type="simple">7128D584-5E3E-53A0-94F5-714DDC5E8E29</object-id><label>Figure 5.</label><caption><p><italic><tp:taxon-name><tp:taxon-name-part taxon-name-part-type="genus" reg="Cryptops">Cryptops</tp:taxon-name-part></tp:taxon-name></italic> spp., Coxopleural pore field <bold>A</bold><italic><tp:taxon-name><tp:taxon-name-part taxon-name-part-type="genus" reg="Cryptops">Cryptops</tp:taxon-name-part> <tp:taxon-name-part taxon-name-part-type="species" reg="speleorex">speleorex</tp:taxon-name-part></tp:taxon-name></italic> sp. nov., holotype <bold>B</bold><italic><tp:taxon-name><tp:taxon-name-part taxon-name-part-type="genus" reg="Cryptops">Cryptops</tp:taxon-name-part> <tp:taxon-name-part taxon-name-part-type="species" reg="anomalans">anomalans</tp:taxon-name-part></tp:taxon-name></italic>, Pirin Mts (Bulgaria).</p></caption><graphic xmlns:xlink="http://www.w3.org/1999/xlink" xlink:href="zookeys-1004-001-g005.jpg" position="float" orientation="portrait" xlink:type="simple" id="oo_487321.jpg"><uri content-type="original_file" xlink:type="simple">https://binary.pensoft.net/fig/487321</uri></graphic></fig><p><bold><italic>Legs</italic></bold> generally long; leg 10: prefemur 1.47 mm long, femur 1.59 mm, tibia 1.76 mm, tarsus 2.35 mm, pretarsus 0.7 mm. All tarsi single (Fig. <xref ref-type="fig" rid="F6">6A</xref>). Walking legs (Fig. <xref ref-type="fig" rid="F6">6A, B</xref>) smooth, generally poor in setae; spiniform setae sparsely present on the surface of prefemur, and occasionally also on the femur; all pretarsi long, with an anterior and posterior accessory spines of different size, the larger being 2/3<sup>rd</sup> of pretarsus; accessory spines absent on leg 21; 20 leg: prefemur, femur and tibia slightly swollen; femur and tibia being slightly concave at midlength; a specific field of dense, minute setae present on the ventral, lateral and mesal sides of prefemur, femur and part of tibia.</p><fig id="F6" position="float" orientation="portrait"><object-id xmlns:xlink="http://www.w3.org/1999/xlink" content-type="doi" xlink:type="simple">10.3897/zookeys.1004.58537.figure6</object-id><object-id xmlns:xlink="http://www.w3.org/1999/xlink" content-type="arpha" xlink:type="simple">06D97AB7-53F2-5F9B-9750-A7AD699F646D</object-id><label>Figure 6.</label><caption><p><italic><tp:taxon-name><tp:taxon-name-part taxon-name-part-type="genus" reg="Cryptops">Cryptops</tp:taxon-name-part> <tp:taxon-name-part taxon-name-part-type="species" reg="speleorex">speleorex</tp:taxon-name-part></tp:taxon-name></italic> sp. nov., legs. <bold>A</bold> holotype, walking leg <bold>B</bold> paratype (<abbrev xmlns:xlink="http://www.w3.org/1999/xlink" content-type="institution" xlink:title="University of Turku – Zoological Museum, Finland" id="ABBRID0E2QBG" xlink:type="simple">ZMUT</abbrev>), walking leg, close-up of apical claw <bold>C</bold> holotype, ultimate legs, lateral view <bold>D, E</bold> paratype (<named-content xmlns:xlink="http://www.w3.org/1999/xlink" content-type="dwc:institutional_code" xlink:type="simple">NHMW</named-content>), distal articles of ultimate teeth showing saw teeth.</p></caption><graphic xmlns:xlink="http://www.w3.org/1999/xlink" xlink:href="zookeys-1004-001-g006.jpg" position="float" orientation="portrait" xlink:type="simple" id="oo_487322.jpg"><uri content-type="original_file" xlink:type="simple">https://binary.pensoft.net/fig/487322</uri></graphic></fig><p><bold><italic>Ultimate leg</italic></bold> (Fig. <xref ref-type="fig" rid="F6">6C</xref>): prefemur 3.61 mm long, femur 3.05 mm, tibia 1.94 mm, tarsus 1: 1.28 mm, tarsus 2: 2.22, pretarsus 0.56 mm.; numerous robust spiniform setae on the ventral, mesal and less so on lateral and dorsal sides of prefemur; spiniform setae present also on the ventral and mesal sides of femur; tibia, tarsus 1 and tarsus 2 covered by tiny dense setae on all sides; 13–14 saw teeth on tibia (17 in an adult paratype) and 5–6 on tarsus 1.</p></tp:treatment-sec><tp:treatment-sec sec-type="etymology" id="SECID0EZRBG"><title>Etymology.</title><p>The species epithet is a noun in apposition, meaning "king of the cave", referring to the species top position in the food chain of the Movile ecosystem.</p></tp:treatment-sec><tp:treatment-sec sec-type="distribution" id="SECID0E5RBG"><title>Distribution.</title><p>The species is hitherto known only from the aphotic zone of the Cave Movile in the southern part of Romanian Dobrogea.</p></tp:treatment-sec><tp:treatment-sec sec-type="Ecological remarks" id="SECID0EDSBG"><title>Ecological remarks.</title><p><italic><tp:taxon-name><tp:taxon-name-part taxon-name-part-type="genus" reg="Cryptops">Cryptops</tp:taxon-name-part> <tp:taxon-name-part taxon-name-part-type="species" reg="speleorex">speleorex</tp:taxon-name-part></tp:taxon-name></italic> sp. nov. is the largest invertebrate species in Movile Cave. It has been observed feeding on terrestrial isopods (<italic><tp:taxon-name><tp:taxon-name-part taxon-name-part-type="genus" reg="Trachelipus">Trachelipus</tp:taxon-name-part> <tp:taxon-name-part taxon-name-part-type="species" reg="troglobius">troglobius</tp:taxon-name-part></tp:taxon-name></italic> Tabacaru &amp; Boghean, 1989, <italic><tp:taxon-name><tp:taxon-name-part taxon-name-part-type="genus" reg="Armadillidium">Armadillidium</tp:taxon-name-part> <tp:taxon-name-part taxon-name-part-type="species" reg="tabacarui">tabacarui</tp:taxon-name-part></tp:taxon-name></italic> Gruia, Iavorschi &amp; Sarbu, 1994), smaller beetles, <tp:taxon-name><tp:taxon-name-part taxon-name-part-type="order">Diplura</tp:taxon-name-part></tp:taxon-name> or spiders (<xref ref-type="bibr" rid="B39">Sarbu et al. 2019</xref>).</p></tp:treatment-sec><ref-list><ref id="B33"><mixed-citation xmlns:xlink="http://www.w3.org/1999/xlink" xlink:type="simple"><person-group><name name-style="western"><surname>Negrea</surname><given-names>Ş</given-names></name></person-group> (<year>1994</year>) <article-title>Chilopodes (<tp:taxon-name><tp:taxon-name-part taxon-name-part-type="class">Chilopoda</tp:taxon-name-part></tp:taxon-name>) cavernicoles de Roumanie connus jusqu’à present.</article-title><source>Travaux du Muséum National d’Histoire Naturelle “Grigore Antipa”</source><volume>34</volume>: <fpage>265</fpage>–<lpage>283</lpage>.</mixed-citation></ref><ref id="B34"><mixed-citation xmlns:xlink="http://www.w3.org/1999/xlink" xlink:type="simple"><person-group><name name-style="western"><surname>Negrea</surname><given-names>Ş</given-names></name></person-group> (<year>1997</year>) <article-title>Nouvelles données sur les Chilopodes souterrains et endogés de la zone karstique de Mangalia (Dobrogea, Roumanie).</article-title><source>Travaux du Muséum National d’Histoire Naturelle “Grigore Antipa”</source><volume>39</volume>: <fpage>45</fpage>–<lpage>51</lpage>.</mixed-citation></ref><ref id="B35"><mixed-citation xmlns:xlink="http://www.w3.org/1999/xlink" xlink:type="simple"><person-group><name name-style="western"><surname>Negrea</surname><given-names>Ş</given-names></name></person-group> (<year>2004</year>) <article-title>On the <tp:taxon-name><tp:taxon-name-part taxon-name-part-type="class">Chilopoda</tp:taxon-name-part></tp:taxon-name> from south-eastern Dobrogean karstic area (Romania). 3. The material collected using deep traps placed in drillings and artificial microcaves.</article-title><source>Travaux du Muséum National d’Histoire Naturelle “Grigore Antipa”</source><volume>47</volume>: <fpage>111</fpage>–<lpage>128</lpage>.</mixed-citation></ref><ref id="B36"><mixed-citation xmlns:xlink="http://www.w3.org/1999/xlink" xlink:type="simple"><person-group><name name-style="western"><surname>Negrea</surname><given-names>Ş</given-names></name><name name-style="western"><surname>Minelli</surname><given-names>A</given-names></name></person-group> (<year>1994</year>) <article-title><tp:taxon-name><tp:taxon-name-part taxon-name-part-type="class">Chilopoda</tp:taxon-name-part></tp:taxon-name>.</article-title> In: <person-group><name name-style="western"><surname>Juberthie</surname><given-names>C</given-names></name><name name-style="western"><surname>Decu</surname><given-names>V</given-names></name></person-group> (<role>Eds</role>) <issue-title>Encyclopaedia Biospeologica, tome I.</issue-title><source>Imprimerie Fabbro, Saint Girons (France)</source>, <fpage>249</fpage>–<lpage>254</lpage>.</mixed-citation></ref><ref id="B39"><mixed-citation xmlns:xlink="http://www.w3.org/1999/xlink" xlink:type="simple"><person-group><name name-style="western"><surname>Sarbu</surname><given-names>S</given-names></name><name name-style="western"><surname>Lascu</surname><given-names>C</given-names></name><name name-style="western"><surname>Brad</surname><given-names>T</given-names></name></person-group> (<year>2019</year>) <article-title>Dobrogea: Movile Cave.</article-title> In: <person-group><name name-style="western"><surname>Ponta</surname><given-names>GML</given-names></name><name name-style="western"><surname>Onac</surname><given-names>BP</given-names></name></person-group> (<role>Eds</role>) <issue-title>Cave and Karst Systems of Romania.</issue-title><source>Springer, Cham</source>, <fpage>429</fpage>–<lpage>436</lpage>. <ext-link xlink:type="simple" ext-link-type="doi" xlink:href="10.1007/978-3-319-90747-5_48">https://doi.org/10.1007/978-3-319-90747-5_48</ext-link></mixed-citation></ref></ref-list></tp:taxon-treatment>
